# Supplementary material for: Design and Implementation of the Pre-Clinical DICOM Standard in Multi-Cohort Murine Studies
Source: Tomography. 2021 Feb 5;7(1):1–9. doi: 10.3390/tomography7010001 (PMC7934703; doi:10.3390/tomography7010001)
Supplement: Supplementary file 1 [file tomography-07-00001-s001.zip]

Archive with 7 entries (6 files):
- individualxmltodicomsrxml.xsl
- __MACOSX/
- __MACOSX/._individualxmltodicomsrxml.xsl
- Makefile
- __MACOSX/._Makefile
- tabdelimitedtoxml.xsl
- __MACOSX/._tabdelimitedtoxml.xsl
